# Supplementary material for: Identification of Novel Reference Genes Suitable for qRT-PCR Normalization with Respect to the Zebrafish Developmental Stage
Source: PLoS One. 2016 Feb 18;11(2):e0149277. doi: 10.1371/journal.pone.0149277 (PMC4758726; doi:10.1371/journal.pone.0149277)
Supplement: S1 Table — (XLS) [file pone.0149277.s004.xls]

## Sheet: Sheet1
S1 Table. Primers list of the study
4 Candidates and 2 commonly used zebrafish reference genes
Ensembl Gene ID	Gene name	Forward_primer (5’-3’)	Reverse_primer (5’-3’)	Primer_position	Length of PCR product
ENSDARG00000005230	ssr2	ACTTCACCTCTGCTTCTGTTAGC	AGTACCAGAGGAGCAGAGGAATGCC	exon 4- exon 6	197bp (417-614)
ENSDARG00000012458	C1H16orf72	CTCTCCCACTCACAAACGCAATAGG	GTGAATGAGGGTTGTGTGTTTGTCG	exon 4	275bp (920-1195)
ENSDARG00000045940	lsm12b	AGTTGTCCCAAGCCTATGCAATCAG	CCACTCAGGAGGATAAAGACGAGTC	exon 3- exon 5	299bp (301-600)
ENSDARG00000056085	mob4(mobk13)	CACCCGTTTCGTGATGAAGTACAA	GTTAAGCAGGATTTACAATGGAG	exon 8	297bp (611-908)
ENSDARG00000037746	actb1	CATCCGTAAGGACCTGTATGCCAAC	AGGTTGGTCGTTCGTTTGAATCTC	exon 5- exon 6	323bp (1020-1343)
ENSDARG00000037870	actb2	GCAGAAGGAGATCACATCCCTGGC	CATTGCCGTCACCTTCACCGTTC	exon 5- exon 6	321bp (1058-1379)
3 Tgrget genes
ENSDARG00000060004	fzd7a	TTTATGGCGACATGCTCACCGGGGT	GGGCGAAGTTGTTGATCGGGCAGG	exon 1	359bp (1629-1988 )
ENSDARG00000030125	sox7	ATGTCCCCTCTGGACGCAGTGGATC	GCCCCTGGTGATGGATATGAACCTG	exon 4	196bp (1125-1321)
ENSDARG00000022987	szl	CTGCTGGACTCGCTCTGCCTCAACG	CACTTGCGTGTTGCCGTGGCGATGT	exon 3- exon 4	322bp (533-855 )
