# Supplementary material for: Identification of Novel Reference Genes Suitable for qRT-PCR Normalization with Respect to the Zebrafish Developmental Stage
Source: PLoS One. 2016 Feb 18;11(2):e0149277. doi: 10.1371/journal.pone.0149277 (PMC4758726; doi:10.1371/journal.pone.0149277)
Supplement: S2 Table — (XLSX) [file pone.0149277.s005.xlsx]

## Sheet: S2 Table-197 most stablely gene
S2 Table. 197 most stablly expressed genes (RPKMmax/min<2) screened from the RNA-Seq data (totally 29,291)
Ensembl Gene ID	64C	O.S	50E	15S	36h	48h	60h	72h	1w	RPKMmax/min
ENSDARG00000035618	7.4119	6.0713	6.36142	7.15578	6.39519	6.46341	7.51593	7.56654	5.65957	1.33695
ENSDARG00000021404	7.95286	8.75658	9.82163	10.5967	7.7714	7.34086	8.27655	8.20787	7.78554	1.44352
ENSDARG00000038024	7.06044	7.8659	8.38752	8.64429	7.85918	7.15055	8.25492	6.49137	9.3768	1.4445
ENSDARG00000059835	5.00804	5.45812	7.01746	5.97713	5.85219	4.95279	4.95219	6.13057	7.17573	1.449
ENSDARG00000054433	11.803	14.2645	16.8898	17.2684	13.4787	15.4911	15.6045	15.1701	16.8364	1.46305
ENSDARG00000077850	33.504	33.4817	25.1002	35.8292	29.3101	30.647	24.4429	28.1066	25.3314	1.46583
ENSDARG00000062361	11.8187	13.0127	13.1102	10.1646	11.2758	8.93652	10.6259	11.0218	10.6631	1.46703
ENSDARG00000027687	4.51072	4.19742	3.80914	5.36459	5.17301	5.16835	3.62794	3.69851	4.09089	1.47869
ENSDARG00000041346	9.21488	7.73812	6.53216	9.09186	7.63583	6.65472	7.35872	8.19039	9.72657	1.48903
ENSDARG00000056871	3.63209	3.17839	3.588	3.13945	3.31077	3.31071	2.51194	2.47506	2.4057	1.50978
ENSDARG00000040555	33.6505	27.2318	22.7097	30.9325	27.5594	30.863	22.2853	26.5102	29.4111	1.50999
ENSDARG00000057708	5.2064	7.51605	5.25027	6.38634	5.69967	5.92167	5.59551	4.97442	7.12701	1.51094
ENSDARG00000046022	50.2231	33.2583	49.5087	45.7536	35.6105	50.4456	45.0374	42.5755	38.7596	1.51679
ENSDARG00000040192	10.6141	9.91337	10.1894	9.43134	12.227	9.56378	9.38342	8.01069	8.71366	1.52634
ENSDARG00000043019	9.31123	8.23439	6.65828	7.50975	10.1785	10.1318	8.8127	9.04701	10.0609	1.5287
ENSDARG00000062558	11.1462	9.53379	8.79537	9.27175	7.80302	9.3695	7.25563	9.22341	7.25335	1.53669
ENSDARG00000005230	94.7435	113.475	94.4961	144.871	96.794	121.26	132.979	94.0676	97.4607	1.54008
ENSDARG00000052010	20.2145	17.8132	13.0832	18.0376	14.0397	16.6304	14.8549	14.217	19.6661	1.54508
ENSDARG00000046010	9.32298	10.2214	9.34351	12.0615	14.2569	14.4663	14.4329	12.1085	11.0303	1.55169
ENSDARG00000021309	11.7195	12.56	11.6149	17.2448	15.6612	17.7839	13.7992	11.4484	12.442	1.55339
ENSDARG00000007597	10.8944	10.3225	7.38123	11.3218	7.25815	9.36728	9.32078	8.71028	10.4548	1.55988
ENSDARG00000044182	15.834	18.4861	22.5095	24.8632	20.0546	21.7043	19.1517	22.5857	24.7304	1.57024
ENSDARG00000038879	6.41413	6.35391	6.79278	7.83476	4.95648	5.29892	5.45999	6.00601	5.52306	1.58071
ENSDARG00000014463	16.614	12.4195	15.1787	16.3203	19.6497	17.8482	14.8803	13.8777	14.432	1.58217
ENSDARG00000035054	26.8194	38.7184	25.1116	25.8618	25.7826	33.5231	30.8243	24.4315	25.6112	1.58478
ENSDARG00000078328	2.8263	3.23582	3.24408	3.80279	3.46477	4.30398	3.57733	4.48057	3.42289	1.58532
ENSDARG00000015757	29.5142	35.3577	46.8206	38.5426	33.3343	37.8432	34.0342	35.976	36.2015	1.58637
ENSDARG00000026198	14.9945	14.0019	11.5449	12.3648	12.0398	13.9962	16.8066	14.5355	10.5177	1.59794
ENSDARG00000078691	6.82322	8.25783	10.9157	7.19436	8.0377	7.00373	7.08716	7.86428	9.76819	1.59978
ENSDARG00000055474	10.6953	12.8314	9.60448	10.4406	8.45802	12.5958	11.9649	12.7832	13.538	1.60061
ENSDARG00000039719	17.5717	12.8012	14.98	11.4426	11.6361	17.6596	18.3801	14.9061	12.7615	1.6063
ENSDARG00000018174	23.7405	25.6784	17.4063	27.5271	17.6787	17.0926	20.0387	22.6723	19.1142	1.61047
ENSDARG00000021557	31.521	35.2275	34.2202	22.6851	21.8647	24.098	22.1955	23.0237	33.2373	1.61116
ENSDARG00000031562	9.96845	9.90455	7.64163	9.64495	6.18681	9.4714	9.76527	8.32586	7.02144	1.61124
ENSDARG00000051921	9.67512	12.057	7.47892	10.8786	8.60582	10.3133	8.2835	10.2533	9.03239	1.61212
ENSDARG00000036685	12.1935	18.4237	12.5232	14.1714	16.1513	13.3043	13.0442	17.2295	11.4276	1.61221
ENSDARG00000071403	170.984	154.552	243.675	234.278	198.18	249.231	228.567	236.514	235.608	1.6126
ENSDARG00000008370	40.6293	42.8976	45.7347	44.1419	34.0651	37.7153	36.5773	38.0427	28.2979	1.61619
ENSDARG00000025340	13.6585	13.5157	14.1149	17.3957	15.995	21.6547	21.8955	19.6267	17.6484	1.62001
ENSDARG00000022939	13.178	9.02123	9.08287	9.99987	9.01291	12.2804	11.1056	8.12448	9.51965	1.62201
ENSDARG00000042751	16.9847	21.4152	17.3133	22.1015	18.4942	26.6313	22.2771	20.6101	16.3813	1.62571
ENSDARG00000068404	28.0044	18.0044	26.9433	26.3037	21.2897	29.3527	23.1652	22.5704	23.2559	1.63031
ENSDARG00000069494	3.42199	2.73236	3.18307	4.39335	2.68423	3.56808	2.8079	2.93148	2.87821	1.63673
ENSDARG00000032603	6.60795	7.16024	4.3724	5.51826	5.41777	6.43187	4.80166	5.50118	6.15924	1.6376
ENSDARG00000040186	4.63354	4.8627	4.57303	3.63676	3.70306	3.02179	3.30812	3.37384	4.94883	1.63771
ENSDARG00000030781	11.9328	9.35342	9.87399	11.842	12.2552	15.3524	13.893	14.8907	11.3921	1.64137
ENSDARG00000012458	57.9971	61.7653	56.5075	55.494	46.4481	60.4266	56.6952	56.6091	76.3252	1.64324
ENSDARG00000015343	21.8924	18.6511	27.303	18.7106	25.0486	28.4037	24.5824	22.3114	30.7811	1.65036
ENSDARG00000053979	20.7469	18.3043	30.2731	22.9604	23.0251	24.5006	24.0629	19.7631	21.0153	1.65388
ENSDARG00000045940	100.011	104.695	102.077	78.2546	63.2675	76.813	67.1394	65.2882	69.1405	1.65479
ENSDARG00000010831	21.3314	16.045	16.5376	19.3582	16.4382	18.379	21.5706	16.0292	13.0169	1.65712
ENSDARG00000044573	42.9989	38.038	38.2093	53.9216	52.756	63.1176	53.755	55.1153	40.7882	1.65933
ENSDARG00000014573	21.5579	18.657	21.5401	22.6529	21.4663	31.0111	25.0185	26.3575	27.9728	1.66217
ENSDARG00000092960	2.15612	1.73676	1.72279	2.86762	2.44931	1.73534	1.90317	2.69401	1.85653	1.66452
ENSDARG00000043970	12.1119	14.6149	9.86458	15.4967	11.3525	11.514	9.8374	11.311	9.30877	1.66474
ENSDARG00000043130	2.21222	1.78195	1.76656	2.94223	2.51247	1.78049	1.95269	2.76411	1.8939	1.66552
ENSDARG00000094277	14.6778	16.47	14.1026	15.485	15.4971	16.3232	12.4293	10.9933	9.87513	1.66783
ENSDARG00000030087	13.7618	14.3357	12.7369	21.1272	13.0657	12.6626	14.1745	16.6292	16.1896	1.66847
ENSDARG00000013122	15.8256	13.8618	15.7031	13.81	12.939	12.1277	9.53346	11.7051	15.9902	1.67727
ENSDARG00000053609	12.872	12.6706	9.96922	16.7598	14.5935	14.9975	14.5259	13.6904	11.6904	1.68115
ENSDARG00000039872	36.3535	25.4397	23.5594	22.1089	28.1545	35.0622	36.0815	31.6383	21.6131	1.68201
ENSDARG00000077566	29.6241	33.367	30.1172	24.1312	19.8186	30.2994	27.3338	23.8228	27.2071	1.68362
ENSDARG00000045976	10.7775	11.4744	9.32406	15.7197	12.2649	11.4795	9.68869	12.7047	15.0264	1.68593
ENSDARG00000071211	33.6592	32.6535	25.3836	22.7713	22.1215	32.2084	25.5818	25.4566	37.5566	1.69774
ENSDARG00000019950	4.22016	5.01967	4.36643	5.9061	5.48032	4.17149	6.2533	5.41016	3.67893	1.69976
ENSDARG00000003974	11.7842	16.2179	18.1135	16.913	14.031	15.7507	16.811	12.9177	10.6414	1.70218
ENSDARG00000015918	20.0821	18.609	19.0086	22.6769	19.5523	18.8492	13.3173	22.3949	20.9489	1.70282
ENSDARG00000027234	3.4507	4.06056	2.38271	3.8102	3.21621	3.39565	3.43333	3.99994	3.88333	1.70418
ENSDARG00000034616	50.8157	52.3359	40.2989	43.8865	43.7089	65.8471	52.9353	57.1	38.5165	1.70958
ENSDARG00000057315	2.03299	2.52146	3.1715	3.49411	2.83113	3.06947	3.02321	2.64807	3.36751	1.71871
ENSDARG00000056085	57.3143	60.692	95.1222	68.4147	55.2273	74.5819	66.4715	71.9257	67.4547	1.72238
ENSDARG00000004785	41.9646	31.5832	28.9243	41.1659	44.1301	38.8807	34.6599	28.1642	25.5789	1.72526
ENSDARG00000037309	3.02083	2.90016	1.9036	2.72888	2.47161	2.19277	2.14817	1.74949	2.77718	1.7267
ENSDARG00000068125	10.2095	7.6076	8.88714	11.7729	8.77014	10.1591	9.29933	9.18799	13.1445	1.72781
ENSDARG00000085829	0.423633	0.544674	0.588651	0.45445	0.544063	0.444338	0.444167	0.393396	0.340655	1.728
ENSDARG00000059469	1.98452	2.13752	1.55717	2.52519	2.69255	2.23802	2.5801	2.2183	1.84492	1.72913
ENSDARG00000052370	6.73745	6.90829	4.37009	4.85197	6.73165	6.03197	3.99245	5.15499	4.93552	1.73034
ENSDARG00000069808	3.3688	3.2561	2.40233	3.72062	3.03251	2.14636	2.39625	3.34995	3.35514	1.73345
ENSDARG00000044628	9.98819	12.6061	9.58902	12.0593	7.66152	7.68417	8.83438	7.66924	7.25318	1.73801
ENSDARG00000018399	4.45111	4.74341	4.36009	6.18393	4.24367	3.66514	3.55672	6.07597	5.56851	1.73866
ENSDARG00000045360	4.87621	3.73505	4.06992	4.48606	4.16752	3.33212	4.07335	5.80618	5.71255	1.74249
ENSDARG00000081209	0.308935	0.376866	0.321956	0.338313	0.293754	0.47533	0.272482	0.278057	0.395924	1.74444
ENSDARG00000075269	5.20652	4.01795	2.98346	3.04369	3.27941	4.33375	4.50013	3.48653	3.94203	1.74513
ENSDARG00000055291	19.9046	15.9743	12.2319	11.6178	12.5262	11.3993	12.8723	13.0243	16.4811	1.74613
ENSDARG00000029107	38.4074	43.5757	29.1765	44.9232	41.6354	41.3564	41.149	32.7872	25.6972	1.74818
ENSDARG00000008816	14.2489	17.5247	15.1918	23.6887	13.6337	16.2351	13.5457	13.6687	22.9171	1.7488
ENSDARG00000053444	27.7323	25.0073	23.6374	33.8725	33.0077	39.3247	36.2324	41.3624	27.8281	1.74987
ENSDARG00000093661	18.7921	17.911	14.0094	11.2103	12.316	12.7205	12.6134	17.9044	10.732	1.75103
ENSDARG00000069142	17.1362	29.3813	21.2073	29.9057	28.836	24.4326	27.1899	23.371	30.0101	1.75127
ENSDARG00000069175	31.6048	30.9905	18.8764	21.9673	18.1405	22.0267	18.0206	18.3993	19.3556	1.75382
ENSDARG00000099039(originally ENSDARG00000013184)	108.071	109.023	85.7723	74.0533	68.6242	73.5372	71.8171	66.3315	62.1528	1.75411
ENSDARG00000074634	8.99266	11.7521	14.9414	12.2884	9.11619	12.1262	8.59391	8.89621	15.0959	1.75658
ENSDARG00000018328	57.4246	70.1068	41.7552	73.4545	64.9498	67.0094	65.852	44.0227	48.1104	1.75917
ENSDARG00000079110	4.00169	5.48334	3.90193	4.6122	3.37442	3.82516	3.72351	3.11169	4.01166	1.76217
ENSDARG00000009802	27.6252	31.4294	37.2685	28.763	24.6444	29.5602	26.9414	22.6885	21.1372	1.76317
ENSDARG00000028542	27.4472	24.2794	30.1517	37.3414	26.8269	23.4031	22.9114	26.3187	21.149	1.76564
ENSDARG00000013505	17.0656	23.4238	15.0013	19.4615	15.3135	14.0196	13.2399	18.714	13.5362	1.76919
ENSDARG00000091897	2.38957	1.58717	1.86888	2.68844	2.06703	1.51568	1.83407	2.0733	1.92319	1.77375
ENSDARG00000015540	5.75161	7.61884	4.79663	7.81062	6.42486	6.21301	6.43282	5.68846	8.52706	1.77772
ENSDARG00000063634	2.70318	3.50585	4.76457	4.42366	4.14761	4.8072	4.54836	4.08968	4.38941	1.77835
ENSDARG00000025326	40.0818	49.0884	52.4163	56.9039	41.9952	40.7985	44.6096	31.9973	45.5198	1.7784
ENSDARG00000007867	39.2884	45.5122	33.8808	26.0981	27.2844	40.1748	25.9312	46.1608	40.5059	1.78012
ENSDARG00000062933	8.51994	9.57553	13.4418	9.65333	8.30532	7.78844	7.49587	11.7409	8.94925	1.79323
ENSDARG00000093025	0.558922	0.541275	0.731134	0.615294	0.693897	0.508072	0.405616	0.560733	0.52552	1.80253
ENSDARG00000002523	41.9712	36.333	37.7475	55.0321	49.8682	65.5064	49.2581	43.6322	37.3999	1.80295
ENSDARG00000045094	1.86561	2.33154	1.37605	1.64815	2.22437	1.28951	1.77651	1.86647	1.88741	1.80808
ENSDARG00000083033	0.337898	0.219838	0.325052	0.37003	0.20446	0.273627	0.239293	0.329469	0.280204	1.80979
ENSDARG00000092954	48.8217	40.8688	31.3992	45.0278	30.3803	40.5321	48.6853	35.3707	26.9648	1.81057
ENSDARG00000052746	26.8431	22.1489	35.8427	40.1717	28.0581	34.5408	27.9843	31.8799	28.1074	1.81371
ENSDARG00000013655	40.5903	31.2824	46.0621	52.597	41.3105	38.3125	33.2578	33.5382	28.9672	1.81574
ENSDARG00000092609	17.1066	22.5394	17.8792	18.1273	14.9881	13.7671	12.3475	13.1169	16.338	1.82542
ENSDARG00000045202	22.1222	18.7671	27.3451	33.3903	28.9669	34.3283	27.3182	32.1004	31.6998	1.82918
ENSDARG00000008243	68.7407	72.0978	71.7033	97.4934	88.2061	125.761	108.812	84.2255	98.0905	1.8295
ENSDARG00000004706	22.7037	20.3563	26.3312	16.8041	14.3727	19.6218	18.392	14.736	16.3038	1.83202
ENSDARG00000056903	30.982	24.2008	24.2655	28.6628	21.9409	33.0788	34.9796	24.8273	19.0135	1.83972
ENSDARG00000019116	13.6749	10.927	13.6898	10.9167	9.98939	9.58247	9.16457	7.43576	7.72943	1.84108
ENSDARG00000090105	11.6517	20.498	11.119	15.5352	14.4391	19.0822	16.3596	19.0911	12.4613	1.84351
ENSDARG00000027803	22.8786	17.3271	14.3388	15.3704	13.2094	16.6094	16.8418	12.4053	12.5956	1.84426
ENSDARG00000031427	134.786	73.0771	94.3061	80.9856	96.6318	103.622	121.3	133.743	98.1195	1.84443
ENSDARG00000035579	4.65596	4.95989	4.04418	4.48638	3.2286	5.3448	5.94787	5.96737	4.21198	1.84829
ENSDARG00000076780	12.1308	15.9006	16.6621	22.4596	20.2594	21.3753	21.9021	20.5813	20.3941	1.85145
ENSDARG00000017843	21.2328	18.4973	31.7091	34.2698	28.6157	22.6403	30.547	27.277	25.6155	1.8527
ENSDARG00000019717	8.76111	8.12401	13.8679	8.56911	9.27616	8.35144	8.1665	7.47546	9.96231	1.85513
ENSDARG00000074554	43.9197	34.6175	26.2609	28.3075	24.4102	27.4815	23.6416	26.5561	23.8076	1.85773
ENSDARG00000009830	55.1718	95.2747	94.6827	103.267	83.0244	62.5613	74.5469	86.7131	95.1475	1.87174
ENSDARG00000015356	0.675956	1.26815	0.699255	1.19667	1.18926	1.26257	0.86505	1.2607	1.25203	1.87609
ENSDARG00000071396	31.8512	52.2963	49.4713	54.3004	32.8231	36.8169	28.9031	34.2228	44.8948	1.8787
ENSDARG00000092482	1.64542	3.00127	2.64124	3.09201	1.80161	2.69345	2.446	1.9129	2.29184	1.87917
ENSDARG00000054292	11.1265	12.989	9.61615	12.2188	12.1656	15.6482	13.1477	11.8672	8.32374	1.87995
ENSDARG00000034240	45.3406	54.0458	46.7394	68.0667	85.2561	78.0755	67.5821	69.4249	52.2913	1.88035
ENSDARG00000032102	55.9729	50.9274	36.2862	43.4317	51.714	68.2974	59.5374	45.0888	40.2899	1.88219
ENSDARG00000005980	16.0418	13.4902	11.0567	12.3623	13.0563	11.5408	12.6681	17.8194	20.8328	1.88417
ENSDARG00000092493	20.3208	22.2916	25.2066	21.1327	21.4097	29.2442	20.832	28.3563	38.2886	1.8842
ENSDARG00000051800	39.1792	30.5638	37.6284	20.789	31.7326	23.6361	27.6996	33.9162	27.2418	1.88462
ENSDARG00000004094	7.96635	8.97222	15.0691	13.071	12.8372	14.7633	12.9413	14.7004	8.50039	1.89159
ENSDARG00000039642	15.4939	10.7453	12.1987	8.18965	10.0078	12.9846	12.4588	12.4419	12.068	1.89188
ENSDARG00000073737	31.29	24.9337	27.029	24.9883	26.8206	27.1528	25.0134	18.5454	16.5253	1.89347
ENSDARG00000073872	15.4863	15.4726	13.2788	24.2002	15.5198	15.1368	12.7744	14.1427	13.1334	1.89443
ENSDARG00000087333	8.95038	10.3699	12.2086	13.221	13.8836	11.7329	9.83039	9.60144	7.32401	1.89563
ENSDARG00000029621	11.9494	10.3568	9.15338	15.4434	8.4935	11.2894	8.72879	10.1083	8.14073	1.89705
ENSDARG00000053138	7.2714	6.19951	7.55637	6.93021	5.23708	5.74595	4.63621	3.97416	5.10201	1.90137
ENSDARG00000030020	9.61251	10.6112	8.97227	11.4949	11.0801	9.73824	7.46352	8.60347	6.04453	1.9017
ENSDARG00000074611	12.4451	10.952	6.56303	7.65016	7.37726	8.05376	7.55438	12.4955	11.2767	1.90393
ENSDARG00000023678	4.70676	5.88701	6.20495	6.44368	5.2676	4.2891	3.92874	3.38329	3.75538	1.90456
ENSDARG00000037980	38.7511	43.4974	73.8492	66.3586	55.6081	67.6837	63.148	58.9237	41.5137	1.90573
ENSDARG00000058869	0.353871	0.533368	0.417957	0.313708	0.279382	0.307577	0.358133	0.394588	0.432172	1.9091
ENSDARG00000068828	9.88521	11.6441	6.27016	11.9787	7.66706	6.38995	8.20399	8.58534	7.26768	1.91043
ENSDARG00000044203	5.29992	5.00867	3.13967	4.55808	2.7911	3.2794	3.44251	2.77038	3.3869	1.91307
ENSDARG00000073696	12.9198	14.7054	12.4643	10.6322	11.4339	8.9345	7.675	10.8911	9.3118	1.91601
ENSDARG00000004171	15.7027	14.2937	23.5984	20.2813	14.6909	14.4159	12.943	12.3116	12.7258	1.91677
ENSDARG00000045025	7.6712	13.5495	10.1152	11.169	10.3295	12.4175	9.70123	8.85111	7.05566	1.92037
ENSDARG00000061061	6.48138	8.95515	4.66267	8.67205	5.68598	7.83382	6.7653	6.65458	6.31465	1.92061
ENSDARG00000054574	12.1523	7.15336	10.4584	11.2005	10.3268	13.7615	13.2012	10.4988	9.30179	1.92379
ENSDARG00000071833	0.742677	1.04042	0.979678	0.916566	0.650267	0.760601	0.948205	0.713463	1.25217	1.92563
ENSDARG00000088868	12.9835	10.3391	6.74181	12.3621	7.92111	8.69417	8.49758	12.0585	12.3753	1.92581
ENSDARG00000018602	41.2684	43.3168	27.0455	37.2144	26.7596	29.5264	22.4634	30.0079	29.7686	1.92833
ENSDARG00000042056	32.8742	18.8838	31.3408	23.0271	23.4745	23.6454	16.9962	21.3028	21.8998	1.93421
ENSDARG00000025212	6.28022	5.83607	7.11765	10.2035	8.71586	9.96607	7.91499	5.95286	5.26655	1.93741
ENSDARG00000073971	21.1497	10.904	10.8871	13.6272	14.4612	18.5629	17.5221	15.7269	21.1153	1.94265
ENSDARG00000010745	25.9238	36.7302	46.7715	43.9917	46.8356	50.4213	42.3443	50.2995	37.3511	1.94498
ENSDARG00000041870	4.06869	3.90443	2.08973	3.28961	2.89267	2.38336	2.72245	2.51344	2.21435	1.947
ENSDARG00000003869	9.44978	8.53638	5.31737	8.71653	8.88174	10.366	9.42393	9.14317	7.74587	1.94946
ENSDARG00000056235	34.7979	24.5413	46.226	36.9854	45.8574	47.8556	47.1351	41.7395	28.7065	1.95
ENSDARG00000059437	2.88829	3.31221	3.97324	5.05528	3.08506	3.41869	3.32076	3.75654	2.58387	1.95648
ENSDARG00000052789	2.46824	3.69227	3.44275	3.01747	3.50007	3.90064	3.93198	4.83479	3.8838	1.9588
ENSDARG00000062550	3.79364	3.28219	5.2724	3.23436	4.22547	2.68867	3.09282	4.01376	2.9589	1.96097
ENSDARG00000076618	31.6267	25.8355	19.4076	25.8054	18.1104	26.0873	18.6959	23.7577	16.1184	1.96214
ENSDARG00000044332	17.1553	12.6272	18.2202	24.5431	19.6398	15.0039	17.2187	14.014	12.505	1.96266
ENSDARG00000042732	10.8179	11.3054	8.80436	12.05	10.4417	9.1212	6.13645	10.4999	7.79987	1.96367
ENSDARG00000012144	37.4535	38.7279	24.5034	29.0968	21.4514	20.0374	19.7003	24.6975	20.0026	1.96585
ENSDARG00000020448	13.5765	12.7411	17.9678	20.8784	17.5944	16.4347	15.1503	10.6186	12.9348	1.96622
ENSDARG00000005162	72.995	66.5085	89.2852	130.785	121.364	110.712	112.958	88.1057	104.569	1.96644
ENSDARG00000021808	4.99431	6.51481	4.09714	3.65733	3.30584	4.45197	4.28588	5.14304	4.16396	1.9707
ENSDARG00000042827	8.18372	9.87665	6.75156	8.51559	6.31246	7.36472	5.90039	5.41194	5.00714	1.97251
ENSDARG00000002791	52.1793	58.3858	47.9417	51.0424	31.3094	37.9538	32.1252	37.3325	61.7865	1.97341
ENSDARG00000013063	13.9795	17.0101	11.4139	8.6177	10.4628	9.893	11.552	10.5069	15.416	1.97385
ENSDARG00000062674	8.97753	16.6564	16.3587	9.68124	10.2241	11.4116	11.6192	17.0367	8.61812	1.97685
ENSDARG00000067593	6.21986	7.06791	7.26594	9.1843	7.92274	9.42582	9.27302	8.02865	12.3114	1.97937
ENSDARG00000045773	37.8546	45.3616	35.1345	33.1359	30.9827	35.621	28.4332	27.9405	22.9024	1.98065
ENSDARG00000041338	17.8751	25.8842	18.773	22.1986	13.8825	27.5251	27.282	20.6671	14.3836	1.98271
ENSDARG00000015653	7.14379	8.08204	9.4782	6.1961	6.67129	4.78159	6.70681	9.48305	8.3981	1.98324
ENSDARG00000021147	7.2606	7.21315	4.80106	6.3378	7.3159	7.40741	5.84908	8.92159	9.52566	1.98408
ENSDARG00000031216	26.422	34.6272	27.1881	33.7178	22.6316	39.1087	38.4254	31.0603	19.7075	1.98446
ENSDARG00000051889	14.5993	16.0378	12.1397	15.0421	11.769	15.0075	9.31017	8.08092	9.18988	1.98465
ENSDARG00000055899	5.96174	5.66695	4.36491	5.67047	6.19588	6.18616	8.664	6.87225	5.14716	1.98492
ENSDARG00000089614	1.56634	1.27348	2.52784	2.14923	2.03759	2.02554	1.66737	1.68315	2.00453	1.98499
ENSDARG00000060687	3.18247	4.6128	4.53051	6.08894	5.42444	4.65746	5.91244	6.32245	4.56388	1.98665
ENSDARG00000075618	2.07111	3.14194	1.63748	2.63428	1.8106	1.72694	1.62321	2.66386	3.23193	1.99107
ENSDARG00000076815	74.7288	60.6161	77.9333	105.809	69.0087	62.5991	64.6426	53.1183	85.3532	1.99194
ENSDARG00000003127	39.0969	41.9756	34.2881	30.2016	25.0634	33.1299	21.0589	25.1429	29.7004	1.99324
ENSDARG00000009473	3.25947	3.09081	3.74394	5.19382	4.7465	5.07414	4.95574	6.02221	6.16393	1.99427
ENSDARG00000005561	4.68136	6.66685	3.65074	5.91657	4.81315	3.88005	3.99927	4.61881	3.34279	1.9944
ENSDARG00000041878	34.3889	43.5637	41.9299	68.6839	56.6715	52.8205	50.869	54.1231	39.6422	1.99727
ENSDARG00000019649	51.4731	38.1053	45.422	55.0771	27.5728	30.7679	29.2571	35.1936	29.6271	1.99751
ENSDARG00000079839	1.3927	1.47558	1.03707	0.793755	0.854093	0.962308	1.04805	1.11162	1.58591	1.99799
ENSDARG00000037040	1.5097	2.69827	1.65447	2.09575	1.55601	1.52138	1.80892	1.35012	1.73726	1.99854
ENSDARG00000079173	11.9306	18.3805	14.7683	20.1843	17.6252	23.8455	16.261	19.2323	14.0719	1.99869
