# Supplementary material for: Identification of Novel Reference Genes Suitable for qRT-PCR Normalization with Respect to the Zebrafish Developmental Stage
Source: PLoS One. 2016 Feb 18;11(2):e0149277. doi: 10.1371/journal.pone.0149277 (PMC4758726; doi:10.1371/journal.pone.0149277)
Supplement: S3 Table — (XLSX) [file pone.0149277.s006.xlsx]

## Sheet: S3Table -RPKM values of 12 gene
S3 Table. 12 genes with minimal RPKM value>40 selected from the 197 genes (RPKM Max/Min<2)
Ensembl Gene ID	Gene name	64C	O.S	50E	15S	36h	48h	60h	72h	1w	RPKMmax/min	No. of Transcripts
*ENSDARG00000005230	ssr2	94.7435	113.475	94.4961	144.871	96.794	121.26	132.979	94.0676	97.4607	1.54008	3
ENSDARG00000071403	oaz1a	170.984	154.552	243.675	234.278	198.18	249.231	228.567	236.514	235.608	1.6126	3
*ENSDARG00000012458	C1H16orf72	57.9971	61.7653	56.5075	55.494	46.4481	60.4266	56.6952	56.6091	76.3252	1.64324	2
*ENSDARG00000045940	lsm12b	100.011	104.695	102.077	78.2546	63.2675	76.813	67.1394	65.2882	69.1405	1.65479	1
*ENSDARG00000056085	mobkl3 (mob4)	57.3143	60.692	95.1222	68.4147	55.2273	74.5819	66.4715	71.9257	67.4547	1.72238	1
ENSDARG00000099039(originally ENSDARG00000013184)	pcbp2	108.071	109.023	85.7723	74.0533	68.6242	73.5372	71.8171	66.3315	62.1528	1.75411	4
ENSDARG00000018328	rhoad	57.4246	70.1068	41.7552	73.4545	64.9498	67.0094	65.852	44.0227	48.1104	1.75917	2
ENSDARG00000008243	cct8	68.7407	72.0978	71.7033	97.4934	88.2061	125.761	108.812	84.2255	98.0905	1.8295	6
ENSDARG00000031427	calm2a	134.786	73.0771	94.3061	80.9856	96.6318	103.622	121.3	133.743	98.1195	1.84443	3
ENSDARG00000009830	hdlbpa	55.1718	95.2747	94.6827	103.267	83.0244	62.5613	74.5469	86.7131	95.1475	1.87174	3
ENSDARG00000034240	capza1a	45.3406	54.0458	46.7394	68.0667	85.2561	78.0755	67.5821	69.4249	52.2913	1.88035	2
ENSDARG00000005162	tpm3	72.995	66.5085	89.2852	130.785	121.364	110.712	112.958	88.1057	104.569	1.96644	4
*:Four selected candidates
